# Supplementary material for: Prenatal DEHP exposure predicts neurological disorders via transgenerational epigenetics
Source: Sci Rep. 2023 May 6;13:7399. doi: 10.1038/s41598-023-34661-3 (PMC10164151; doi:10.1038/s41598-023-34661-3)
Supplement: Supplementary file 2 — Supplementary Table S1. [file 41598_2023_34661_MOESM2_ESM.xlsx]

## Sheet: hypermethylation
Supplementary Table S1 Pathways analysis of proteins involved in hypermethylated genes
# background genes	# genes	category	description	FDR value	genes	network.SUID	nodes.SUID	p-value	term name	transferred FDR value
1022	14	GO Molecular Function	Transcription factor activity	0.0155	HOXA11|HOXD10|ZIC1|TBX5|SOX1|TP73|GCM2|SHOX2|TCF4|THAP4|SOX5|SATB1|ONECUT2|HMGA2	124	177|211|217|261|157|165|259|175|263|199|167|161|201|169	4.8e-06	GO:0000981	1
449	9	GO Molecular Function	Transcription activator activity	0.0271	HOXD10|ZIC1|TBX5|SOX1|TP73|GCM2|TCF4|ONECUT2|HMGA2	124	211|217|261|157|165|259|263|201|169	1.67e-05	GO:0001228	0.865922
1657	16	GO Molecular Function	Transcription regulator activity	0.0443	HOXA11|HOXD10|ZIC1|WNT3A|TBX5|SOX1|HSPA1A|TP73|GCM2|SHOX2|TCF4|THAP4|SOX5|SATB1|ONECUT2|HMGA2	124	177|211|217|247|261|157|269|165|259|175|263|199|167|161|201|169	6.84e-05	GO:0140110	0.74798

## Sheet: Hypomethylation
Supplementary Table S1 Pathways analysis of proteins involved in hypomethylated genes
# background genes	# genes	category	description	FDR value	genes	network.SUID	nodes.SUID	p-value	term name	transferred FDR value
726	26	GO Biological Process	Cell morphogenesis	0.0033	HGF|HOXA2|DCLK1|CHL1|CDH19|CUL3|NYAP2|ST14|PREX2|COL6A2|ALCAM|UGT8|KIAA1598|GAB2|NOTCH4|SHC3|SLITRK5|SH3GL2|EPHA6|NRG1|CTNNA2|NRXN1|ZNF365|BAI1|ZEB2|CDH8	124	169|569|469|553|211|181|455|525|453|541|451|439|191|555|263|171|539|231|561|351|389|417|559|483|187|449	2.6e-07	GO:0000902	0.786549
257	14	GO Biological Process	Cell-cell adhesion via plasma-membrane adhesion molecules	0.0128	PCDHB5|CDH19|ALCAM|PCDH19|GPC6|PCDH9|FGFRL1|PCDHA12|NRG1|NRXN1|PCDHA1|PCDHGA5|PCDHGB3|CDH8	124	377|211|451|511|189|307|323|251|351|417|317|505|337|449	1.99e-06	GO:0098742	0.599952
463	18	GO Biological Process	Synaptic signaling	0.0294	PCDHB5|RIMBP2|OR10H5|KCND2|CPLX2|GRM3|SHC3|GABBR1|SLITRK5|PTPRN2|DBH|GRIN2A|NRG1|NRXN1|DLGAP2|GRM4|PPFIA2|CDH8	124	377|531|245|173|153|411|171|235|539|281|489|457|351|417|551|315|157|449	6.87e-06	GO:0099536	0.485483
418	17	GO Biological Process	Chemical synaptic transmission	0.0294	PCDHB5|RIMBP2|OR10H5|KCND2|CPLX2|GRM3|SHC3|GABBR1|SLITRK5|PTPRN2|DBH|GRIN2A|NRXN1|DLGAP2|GRM4|PPFIA2|CDH8	124	377|531|245|173|153|411|171|235|539|281|489|457|417|551|315|157|449	7.09e-06	GO:0007268	0.485483
495	18	GO Biological Process	Neuron projection morphogenesis	0.0301	HOXA2|DCLK1|CHL1|NYAP2|PREX2|ALCAM|UGT8|KIAA1598|GAB2|SHC3|SLITRK5|SH3GL2|EPHA6|CTNNA2|NRXN1|ZNF365|BAI1|ZEB2	124	569|469|553|455|453|451|439|191|555|171|539|231|561|389|417|559|483|187	1.64e-05	GO:0048812	0.482244
566	19	GO Biological Process	Cell morphogenesis involved in differentiation	0.0355	HOXA2|DCLK1|CHL1|CUL3|ST14|PREX2|COL6A2|ALCAM|KIAA1598|GAB2|NOTCH4|SHC3|SLITRK5|EPHA6|CTNNA2|NRXN1|ZNF365|BAI1|ZEB2	124	569|469|553|181|525|453|541|451|191|555|263|171|539|561|389|417|559|483|187	2.76e-05	GO:0000904	0.45953
5345	93	GO Cellular Component	Intrinsic component of membrane	0.0016	NOX3|GDAP1|PCDHB5|DCLK1|CHL1|CDH19|LMF1|KDR|TTYH2|TMEM47|ITPRIP|ST14|KCNK13|CD1A|TLR3|CSMD3|INSR|ALCAM|MRGPRF|OR10H5|UGT8|SHISA2|OR3A1|AVL9|OR2Z1|OR9A2|STXBP6|SLC25A21|OPCML|KCNJ15|MARCH11|KCND2|CACNA1H|RASA3|SGCD|SLC15A5|SLC35F4|ASTN1|GRM3|SYT14|TOMM40L|CD1E|MCL1|SORCS3|ABCA4|KCNT1|CT83|FIBCD1|PCDH19|GALNT12|NOTCH4|HS6ST3|GABBR1|GPC6|GPC5|SLITRK5|OR11A1|DPP6|PCDH9|CLCN4|PTPRN2|EPHA6|ANO4|DBH|GRI…	124	527|297|377|469|553|211|421|497|219|391|509|525|459|343|257|247|523|451|431|245|439|537|357|447|269|353|165|223|557|355|305|173|413|383|499|493|197|283|411|277|301|325|381|445|279|203|579|331|511|285|263|467|235|189|159|539|233|573|307|399|281|561|225|489|457|429|201|441|323|251|193|351|209|417|227|237|535|303|565|239|461|317|505|183|483|519|315|341|333|337|449|545|275	9.21e-07	GO:0031224	0.886202
5181	89	GO Cellular Component	Integral component of membrane	0.0029	NOX3|GDAP1|PCDHB5|DCLK1|CHL1|CDH19|LMF1|KDR|TTYH2|TMEM47|ITPRIP|ST14|KCNK13|CD1A|TLR3|CSMD3|INSR|ALCAM|MRGPRF|OR10H5|UGT8|SHISA2|OR3A1|AVL9|OR2Z1|OR9A2|STXBP6|SLC25A21|KCNJ15|MARCH11|KCND2|CACNA1H|SGCD|SLC15A5|SLC35F4|ASTN1|GRM3|SYT14|TOMM40L|CD1E|MCL1|SORCS3|ABCA4|KCNT1|CT83|FIBCD1|PCDH19|GALNT12|NOTCH4|HS6ST3|GABBR1|GPC5|SLITRK5|OR11A1|DPP6|PCDH9|CLCN4|PTPRN2|EPHA6|ANO4|DBH|GRIN2A|GALNT9|SMCO1|…	124	527|297|377|469|553|211|421|497|219|391|509|525|459|343|257|247|523|451|431|245|439|537|357|447|269|353|165|223|355|305|173|413|499|493|197|283|411|277|301|325|381|445|279|203|579|331|511|285|263|467|235|159|539|233|573|307|399|281|561|225|489|457|429|201|441|323|251|193|351|209|417|227|237|535|303|565|239|317|505|183|483|519|315|341|333|337|449|545|275	3.41e-06	GO:0016021	0.804336
1703	40	GO Cellular Component	Intrinsic component of plasma membrane	0.0037	NOX3|PCDHB5|DCLK1|KDR|ST14|KCNK13|CD1A|TLR3|INSR|ALCAM|OR10H5|KCNJ15|KCND2|CACNA1H|RASA3|GRM3|CD1E|SORCS3|ABCA4|PCDH19|NOTCH4|GABBR1|GPC6|GPC5|DPP6|PCDH9|CLCN4|PTPRN2|EPHA6|GRIN2A|CRHR1|PCDHA12|NRG1|NRXN1|GPR35|PCDHA1|PCDHGA5|BAI1|GRM4|PCDHGB3	124	527|377|469|497|525|459|343|257|523|451|245|355|173|413|383|411|325|445|279|511|263|235|189|159|573|307|399|281|561|457|441|251|351|417|303|317|505|483|315|337	6.46e-06	GO:0031226	0.7708
1623	37	GO Cellular Component	Integral component of plasma membrane	0.0122	NOX3|PCDHB5|DCLK1|KDR|ST14|KCNK13|CD1A|TLR3|INSR|ALCAM|OR10H5|KCNJ15|KCND2|CACNA1H|GRM3|CD1E|SORCS3|ABCA4|PCDH19|NOTCH4|GABBR1|DPP6|PCDH9|CLCN4|PTPRN2|EPHA6|GRIN2A|CRHR1|PCDHA12|NRG1|NRXN1|GPR35|PCDHA1|PCDHGA5|BAI1|GRM4|PCDHGB3	124	527|377|469|497|525|459|343|257|523|451|245|355|173|413|411|325|445|279|511|263|235|573|307|399|281|561|457|441|251|351|417|303|317|505|483|315|337	2.88e-05	GO:0005887	0.606561
108	9	InterPro Domains	Cadherin conserved site	0.0406	PCDHB5|CDH19|PCDH19|PCDH9|PCDHA12|PCDHA1|PCDHGA5|PCDHGB3|CDH8	124	377|211|511|307|251|317|505|337|449	5.99e-06	IPR020894	0.441051
113	9	InterPro Domains	Cadherin-like	0.0406	PCDHB5|CDH19|PCDH19|PCDH9|PCDHA12|PCDHA1|PCDHGA5|PCDHGB3|CDH8	124	377|211|511|307|251|317|505|337|449	8.44e-06	IPR002126	0.441051
115	9	InterPro Domains	Cadherin-like superfamily	0.0406	PCDHB5|CDH19|PCDH19|PCDH9|PCDHA12|PCDHA1|PCDHGA5|PCDHGB3|CDH8	124	377|211|511|307|251|317|505|337|449	9.63e-06	IPR015919	0.441051
63	7	InterPro Domains	Cadherin, N-terminal	0.0406	PCDHB5|PCDH19|PCDH9|PCDHA12|PCDHA1|PCDHGA5|PCDHGB3	124	377|511|307|251|317|505|337	1.19e-05	IPR013164	0.441051
133	9	InterPro Domains	Immunoglobulin I-set	0.0406	CHL1|MYOM2|KDR|OPCML|PXDNL|ADAMTSL1|FGFRL1|NRG1|LSAMP	124	553|177|497|557|241|347|323|351|461	2.86e-05	IPR013098	0.441051
111	8	SMART Domains	Cadherin repeats.	0.0382	PCDHB5|CDH19|PCDH19|PCDH9|PCDHA12|PCDHA1|PCDHGA5|PCDHGB3	124	377|211|511|307|251|317|505|337	5.26e-05	SM00112	0.449439
4349	80	UniProt Keywords	Glycoprotein	0.0007	NOX3|HGF|SCGB2A2|PCDHB5|CHL1|CDH19|KDR|TTYH2|FGF18|ITPRIP|ST14|KCNK13|CD1A|TLR3|FNDC1|CSMD3|COL6A2|INSR|ALCAM|MRGPRF|OR10H5|UGT8|OR3A1|OR2Z1|OR9A2|TSPEAR|OPCML|CACNA1H|SGCD|PROZ|PXDNL|ASTN1|GRM3|CD1E|SORCS3|ABCA4|KCNT1|CT83|FIBCD1|PCDH19|NOTCH4|VWA5B1|HS6ST3|GABBR1|GPC6|GPC5|SLITRK5|OR11A1|DPP6|CUBN|PCDH9|ADAMTSL1|PTPRN2|EPHA6|ANO4|DBH|GRIN2A|GALNT9|CRHR1|FGFRL1|PCDHA12|NRG1|NRXN1|PRRT3|NAALADL2|…	124	527|169|287|377|553|211|497|219|367|509|525|459|343|257|397|247|541|523|451|431|245|439|357|269|353|261|557|413|499|515|241|283|411|325|445|279|203|579|331|511|263|419|467|235|189|159|539|233|573|363|307|347|281|561|225|489|457|429|441|323|251|351|417|227|237|535|303|239|461|317|505|183|483|519|315|341|333|337|449|275	1.04e-06	KW-0325	1
4987	86	UniProt Keywords	Transmembrane	0.0016	NOX3|GDAP1|PCDHB5|CHL1|CDH19|LMF1|KDR|TTYH2|TMEM47|ITPRIP|ST14|KCNK13|CD1A|TLR3|CSMD3|INSR|ALCAM|MRGPRF|OR10H5|UGT8|SHISA2|OR3A1|AVL9|OR2Z1|OR9A2|SLC25A21|KCNJ15|MARCH11|KCND2|CACNA1H|SGCD|SLC15A5|SLC35F4|ASTN1|GRM3|SYT14|TOMM40L|CD1E|MCL1|SORCS3|ABCA4|KCNT1|CT83|FIBCD1|PCDH19|GALNT12|NOTCH4|HS6ST3|GABBR1|SLITRK5|OR11A1|DPP6|PCDH9|CLCN4|PTPRN2|EPHA6|ANO4|DBH|GRIN2A|GALNT9|SMCO1|CRHR1|FGFRL1|PCDHA…	124	527|297|377|553|211|421|497|219|391|509|525|459|343|257|247|523|451|431|245|439|537|357|447|269|353|223|355|305|173|413|499|493|197|283|411|277|301|325|381|445|279|203|579|331|511|285|263|467|235|539|233|573|307|399|281|561|225|489|457|429|201|441|323|251|193|351|209|417|227|237|535|303|565|239|317|505|183|483|519|315|341|333|337|449|545|275	4.87e-06	KW-0812	0.886202
4962	85	UniProt Keywords	Transmembrane helix	0.0017	NOX3|GDAP1|PCDHB5|CHL1|CDH19|LMF1|KDR|TTYH2|TMEM47|ITPRIP|ST14|KCNK13|CD1A|TLR3|CSMD3|INSR|ALCAM|MRGPRF|OR10H5|UGT8|SHISA2|OR3A1|AVL9|OR2Z1|OR9A2|SLC25A21|KCNJ15|MARCH11|KCND2|CACNA1H|SGCD|SLC15A5|SLC35F4|ASTN1|GRM3|SYT14|CD1E|MCL1|SORCS3|ABCA4|KCNT1|CT83|FIBCD1|PCDH19|GALNT12|NOTCH4|HS6ST3|GABBR1|SLITRK5|OR11A1|DPP6|PCDH9|CLCN4|PTPRN2|EPHA6|ANO4|DBH|GRIN2A|GALNT9|SMCO1|CRHR1|FGFRL1|PCDHA12|TMEM1…	124	527|297|377|553|211|421|497|219|391|509|525|459|343|257|247|523|451|431|245|439|537|357|447|269|353|223|355|305|173|413|499|493|197|283|411|277|325|381|445|279|203|579|331|511|285|263|467|235|539|233|573|307|399|281|561|225|489|457|429|201|441|323|251|193|351|209|417|227|237|535|303|565|239|317|505|183|483|519|315|341|333|337|449|545|275	7.6e-06	KW-1133	0.877856
6976	109	UniProt Keywords	Membrane	0.0019	NOX3|GDAP1|PCDHB5|CHL1|RIMBP2|CDH19|LMF1|KDR|CBFA2T3|TTYH2|TMEM47|ITPRIP|ST14|KCNK13|CD1A|TLR3|CSMD3|COL6A2|INSR|ALCAM|MRGPRF|OR10H5|UGT8|ELMO1|SHISA2|OR3A1|AVL9|OR2Z1|OR9A2|STXBP6|RPH3AL|SLC25A21|OPCML|KCNJ15|MARCH11|KCND2|CYP2F1|CACNA1H|RASA3|SGCD|SLC15A5|SLC35F4|ASTN1|DMD|GAB2|GRM3|RGS7|SYT14|TOMM40L|CD1E|MCL1|SORCS3|ABCA4|KCNT1|CT83|FIBCD1|PCDH19|CHIC1|GALNT12|NOTCH4|HS6ST3|GABBR1|GPC6|GPC5|S…	124	527|297|377|553|531|211|421|497|329|219|391|509|525|459|343|257|247|541|523|451|431|245|439|405|537|357|447|269|353|165|373|223|557|355|305|173|435|413|383|499|493|197|283|487|555|411|327|277|301|325|381|445|279|203|579|331|511|369|285|263|467|235|189|159|539|233|573|363|307|231|399|281|561|225|489|457|429|201|441|323|251|193|351|389|209|417|227|551|237|535|303|565|239|461|317|505|183|483|519|291…	1.12e-05	KW-0472	0.862545
4729	80	UniProt Keywords	Repeat	0.0037	RP1|HGF|PCDHB5|HAPLN2|DCLK1|CHL1|RIMBP2|MYOM2|CDH19|DNAH9|KDR|ZIM3|PRDM16|ST18|ST14|ZNF385D|RBM46|PREX2|TLR3|FNDC1|CSMD3|COL6A2|INSR|ALCAM|CAMTA1|RPTOR|ARNT2|SH3RF3|KBTBD11|TSPEAR|SLC25A21|ZNF775|OPCML|EFCAB13|DNAH8|CACNA1H|RASA3|PROZ|PXDNL|ASB13|PLAGL1|ASTN1|DMD|SYT14|CFAP46|TCERG1L|SORCS3|ABCA4|COL5A1|PCDH19|NOTCH4|GABBR1|SLITRK5|CUBN|PCDH9|ADAMTSL1|CLCN4|ADARB2|EPHA6|FGFRL1|PCDHA12|NCOR2|NRXN1…	124	503|169|377|167|469|553|531|177|211|265|497|339|471|335|525|299|409|453|257|397|247|541|523|451|581|375|289|311|345|261|223|423|557|479|151|413|383|515|241|501|533|283|487|277|199|477|445|279|463|511|263|235|539|363|307|347|399|267|561|323|251|575|417|547|207|543|319|461|317|505|183|483|395|157|187|337|393|449|163|275	2.74e-05	KW-0677	0.7708
474	17	UniProt Keywords	Cell adhesion	0.0038	PCDHB5|CHL1|CDH19|COL6A2|ALCAM|OPCML|ASTN1|PCDH19|PCDH9|PCDHA12|CTNNA2|NRXN1|LSAMP|PCDHA1|PCDHGA5|PCDHGB3|CDH8	124	377|553|211|541|451|557|283|511|307|251|389|417|461|317|505|337|449	3.35e-05	KW-0130	0.767129
3233	60	UniProt Keywords	Signal	0.0038	WFDC1|HGF|SCGB2A2|PCDHB5|HAPLN2|CHL1|CDH19|KDR|FGF18|ITPRIP|CD1A|RETNLB|TLR3|FNDC1|COL6A2|INSR|ALCAM|UGT8|SHISA2|TSPEAR|OPCML|PROZ|PXDNL|GALP|ASTN1|GRM3|CD1E|SORCS3|COL5A1|PCDH19|NOTCH4|VWA5B1|GABBR1|GPC6|GPC5|SLITRK5|CUBN|PCDH9|ADAMTSL1|PTPRN2|EPHA6|GRIN2A|CRHR1|FGFRL1|PCDHA12|NRXN1|PRRT3|TMEM132C|FAM19A1|LSAMP|PCDHA1|PCDHGA5|CSMD1|BAI1|PNLIPRP1|GRM4|TMEM178B|PCDHGB3|CDH8|FCGBP	124	521|169|287|377|167|553|211|497|367|509|343|433|257|397|541|523|451|439|537|261|557|515|241|313|283|411|325|445|463|511|263|419|235|189|159|539|363|307|347|281|561|457|441|323|251|417|227|535|517|461|317|505|183|483|271|315|333|337|449|155	3.41e-05	KW-0732	0.767129
3246	60	UniProt Keywords	Cell membrane	0.0038	PCDHB5|CHL1|RIMBP2|CDH19|KDR|TTYH2|ITPRIP|CD1A|CSMD3|INSR|ALCAM|MRGPRF|OR10H5|ELMO1|OR3A1|OR2Z1|OR9A2|OPCML|KCND2|CACNA1H|RASA3|SGCD|ASTN1|DMD|GAB2|GRM3|RGS7|KCNT1|CT83|PCDH19|CHIC1|NOTCH4|GABBR1|GPC6|GPC5|OR11A1|DPP6|CUBN|PCDH9|ANO4|GRIN2A|CRHR1|PCDHA12|NRG1|CTNNA2|NRXN1|DLGAP2|GPR35|LSAMP|PCDHA1|PCDHGA5|BAI1|OR5M10|MCF2L|GRM4|OR9A4|RGS6|PCDHGB3|CDH8|ABCB1	124	377|553|531|211|497|219|509|343|247|523|451|431|245|405|357|269|353|557|173|413|383|499|283|487|555|411|327|203|579|511|369|263|235|189|159|233|573|363|307|225|457|441|251|351|389|417|551|303|461|317|505|483|519|443|315|341|349|337|449|275	3.84e-05	KW-1003	0.767129
875	23	UniProt Keywords	Calcium	0.0116	PCDHB5|CDH19|TTYH2|EFCAB13|CACNA1H|PROZ|PXDNL|DMD|KCNT1|COL5A1|FIBCD1|PCDH19|CUBN|PCDH9|GRIN2A|PCDHA12|NRXN1|DGKB|PCDHA1|PCDHGA5|PNLIPRP1|PCDHGB3|CDH8	124	377|211|219|479|413|515|241|487|203|463|331|511|363|307|457|251|417|207|317|505|271|337|449	0.00015	KW-0106	0.613503
